# Supplementary material for: Rhein Relieves Oxidative Stress in an Aβ1-42 Oligomer-Burdened Neuron Model by Activating the SIRT1/PGC-1α-Regulated Mitochondrial Biogenesis
Source: Front Pharmacol. 2021 Sep 10;12:746711. doi: 10.3389/fphar.2021.746711 (PMC8461019; doi:10.3389/fphar.2021.746711)
Supplement: Supplementary file 2 [file DataSheet2.xlsx]

## Sheet: Circular dichroism spectra
The changes in the secondary structure of prepared Aβ1-42 at different incubation times were detected by circular dichroism (CD) spectra.
Wavelength (nm)	Circular Dichroism (mdeg)
	0 h	6 h	24 h	48 h	96 h
198	-3.13512	-0.869324	1.13131	1.21202	1.43899
199	-3.16098	-0.846878	1.07171	1.09649	1.3167
200	-3.10422	-0.757559	1.01225	0.96819	1.1747
201	-3.05405	-0.69369	0.912974	0.790418	0.989125
202	-2.90434	-0.684408	0.763578	0.552169	0.693372
203	-2.69708	-0.675321	0.547569	0.287454	0.389404
204	-2.4816	-0.647722	0.300684	-0.0049827	0.0739792
205	-2.29067	-0.677342	0.0439141	-0.295237	-0.243859
206	-2.12125	-0.755064	-0.202733	-0.587208	-0.558524
207	-1.9264	-0.827269	-0.424507	-0.84602	-0.857692
208	-1.75193	-0.870679	-0.652129	-1.04916	-1.10016
209	-1.59279	-0.935394	-0.815789	-1.19684	-1.28103
210	-1.48441	-0.996292	-0.93678	-1.32676	-1.41372
211	-1.36579	-1.04525	-1.04429	-1.40977	-1.5328
212	-1.25035	-1.09288	-1.15002	-1.47805	-1.60882
213	-1.18913	-1.14395	-1.21622	-1.50628	-1.63431
214	-1.13027	-1.20375	-1.26114	-1.53757	-1.641
215	-1.0806	-1.22926	-1.28048	-1.54293	-1.64297
216	-1.04776	-1.22013	-1.25162	-1.54289	-1.63135
217	-1.01617	-1.1978	-1.23271	-1.50534	-1.6031
218	-1.00599	-1.12769	-1.20181	-1.45319	-1.56044
219	-0.977708	-1.07868	-1.14353	-1.40178	-1.5052
220	-0.95335	-1.07746	-1.10071	-1.35712	-1.4291
221	-0.911011	-1.03588	-1.04117	-1.29249	-1.36357
222	-0.906639	-0.997363	-0.983676	-1.23627	-1.27641
223	-0.895465	-0.951485	-0.910204	-1.15797	-1.18799
224	-0.89056	-0.895287	-0.84579	-1.09315	-1.08487
225	-0.904696	-0.825917	-0.778226	-1.03219	-1.018
226	-0.898136	-0.72832	-0.702551	-0.962467	-0.926229
227	-0.901418	-0.637959	-0.655673	-0.880627	-0.834504
228	-0.897146	-0.602216	-0.601284	-0.808397	-0.739642
229	-0.860122	-0.549295	-0.543366	-0.73141	-0.654903
230	-0.825551	-0.524157	-0.492148	-0.663993	-0.565106
231	-0.760044	-0.489174	-0.423238	-0.594566	-0.481689
232	-0.716837	-0.469865	-0.347632	-0.552217	-0.438779
233	-0.664567	-0.425982	-0.291019	-0.469015	-0.38837
234	-0.609229	-0.346344	-0.235182	-0.421872	-0.335801
235	-0.556224	-0.299523	-0.183609	-0.380077	-0.328015
236	-0.494484	-0.273023	-0.143572	-0.325636	-0.301179
237	-0.476033	-0.221897	-0.132813	-0.263876	-0.27043
238	-0.4493	-0.180704	-0.126126	-0.207677	-0.247739
239	-0.417644	-0.153208	-0.102895	-0.13764	-0.22098
240	-0.390822	-0.120301	-0.0837684	-0.0978094	-0.190176
241	-0.332635	-0.086472	-0.0760098	-0.074055	-0.144608
242	-0.299825	-0.0760966	-0.0428452	-0.0644461	-0.123403
243	-0.275896	-0.112201	-0.0355495	-0.0660553	-0.0828069
244	-0.232656	-0.125579	-0.0232341	-0.0830391	-0.049692
245	-0.218759	-0.112258	-0.0173139	-0.0935386	-0.0459574
246	-0.2159	-0.10588	-0.01215	-0.0916165	-0.0456762
247	-0.224359	-0.0676239	0.00742989	-0.0871982	-0.0460403
248	-0.205295	-0.0263504	0.00758063	-0.0768173	-0.0547908
249	-0.193428	-0.0130755	0.021403	-0.0423024	-0.0603047
250	-0.185456	-0.0430088	0.00120536	-0.0322202	-0.0782882
251	-0.147547	-0.0739467	-0.0246274	-0.0371113	-0.0711882
252	-0.121941	-0.0526751	-0.0202297	-0.0423429	-0.073811
253	-0.104162	-0.0816574	-0.0260519	-0.0684786	-0.0855681
254	-0.0960783	-0.0778351	-0.0408521	-0.0940102	-0.0824935
255	-0.124872	-0.0465456	-0.0534838	-0.108639	-0.0756235
256	-0.130624	-0.0395499	-0.0325395	-0.136863	-0.0711164
257	-0.15332	-0.0636598	-0.00529931	-0.130779	-0.0499606
258	-0.187528	-0.00844005	-0.0632998	-0.137568	0.00428132
259	-0.193253	-0.018367	-0.0425889	-0.0664911	0.00288516
260	-0.0757956	-0.04466	0.00351677	-0.0879907	-0.0333445

## Sheet: Secondary structure assay
The proportions of the secondary structure of prepared Aβ1-42 at different incubation times.
Incubation time (h)	Secondary strucutre (%)
	α-Helix			β-Sheet			β-Turn			Random Coil
	1	2	3	1	2	3	1	2	3	1	2	3
0	6.41	5.34	5.98	29.43	28.32	36.75	18.98	21.23	26.63	43.45	39.49	37.69
6	8.73	5.69	5.89	47.32	41.45	43.11	16.61	17.35	19.32	34.32	28.21	32.27
24	7.34	6.84	9.91	46.34	51.56	50.84	13.13	19.57	14.34	24.31	25.41	30.74
48	6.93	8.89	8.42	55.82	49.71	45.31	17.97	13.39	14.87	25.93	23.45	29.58
96	6.98	8.63	7.13	48.92	56.41	49.02	19.98	9.52	15.95	23.84	27.54	26.08

## Sheet: ThT fluorescence assay
The aggregation process of prepared Aβ1-42 was investigated by the thioflavin T (ThT) assay.
Incubation time (h)	Fluoresence Intensity
	1	2	3	4
0	26.9492	27.4563	27.7635	27.4957
6	36.0452	35.8904	37.4345	36.0991
12	40.8969	41.8259	40.8419	41.8768
24	47.1924	46.5782	46.774	47.4219
36	49.5329	50.5352	50.4693	49.4789
48	53.5852	49.9801	52.8783	52.4124
60	52.4923	54.3422	53.3353	52.6892
72	53.971	54.512	53.512	54.768
96	53.6783	54.278	54.6769	55.1393
Note: The excitation wavelength and emission wavelength were set at 440 and 480 nm, respectively.

## Sheet: Immunofluorescence assay
The primary neurons were identified by the immunofluorescence assay.
Group	MAP2	DAPI	Merge
Negative Control (without MAP-2)				200×
Test Group (with MAP-2)				200×
				400×

## Sheet: Cell viability
The cytotoxicity of prepared Aβ1-42 at different incubation times on primary neurons was determined by the MTT assay.
Incubation time (h)	Absorbance
	1	2	3	4	5
Control	0.809	0.895	0.892	0.807	0.84
0 h	0.825	0.794	0.831	0.759	0.787
Control	0.852	0.887	0.893	0.825	0.953
6 h	0.559	0.527	0.526	0.528	0.477
Control	0.867	0.786	0.821	0.764	0.803
12 h	0.453	0.445	0.493	0.423	0.51
Control	0.798	0.784	0.81	0.743	0.691
24 h	0.383	0.398	0.328	0.379	0.412
Control	0.833	0.779	0.839	0.798	0.753
36 h	0.579	0.582	0.553	0.619	0.581
Control	0.907	0.798	0.812	0.836	0.876
48 h	0.613	0.603	0.618	0.626	0.606
Control	0.816	0.732	0.892	0.821	0.898
60 h	0.615	0.678	0.635	0.696	0.704
Control	0.77	0.768	0.752	0.693	0.736
72 h	0.593	0.669	0.624	0.623	0.648
Control	0.834	0.834	0.718	0.812	0.785
96 h	0.753	0.751	0.681	0.695	0.754
Note: Each prepared Aβ1-42 at different incubation time had a control group to eliminate the error during the cell culture.

## Sheet: TEM image
Transmission electron microscope image of prepared Aβ1-42 incubated for 24 h.

## Sheet: Intracellular ROS images
Evaluation of AD-like oxidative stress cell model by intracellular ROS level..
	Control	Aβ1-42
Evaluation of the antioxidative activities of the five anthraquinones on intracellular ROS level.
	Control	Aβ1-42	Aβ1-42 + 1 μM Rhein	Aβ1-42 + 5 μM Rhein	Aβ1-42 + 10 μM Rhein
Rhein
	Control	Aβ1-42	Aβ1-42 + 1 μM Emodin	Aβ1-42 + 5 μM Emodin	Aβ1-42 + 10 μM Emodin
Emodin
	Control	Aβ1-42	Aβ1-42 + 1 μM Aloe-emodin	Aβ1-42 + 5 μM Aloe-emodin	Aβ1-42 + 10 μM Aloe-emodin
Aloe-emodin
	Control	Aβ1-42	Aβ1-42 + 1 μM Chrysophanol	Aβ1-42 + 5 μM Chrysophanol	Aβ1-42 + 10 μM Chrysophanol
Chrysophanol
	Control	Aβ1-42	Aβ1-42 + 1 μM Physcion	Aβ1-42 + 5 μM Physcion	Aβ1-42 + 10 μM Physcion
Physcion

## Sheet: Intracellular ΔΨm images
Evaluation of AD-like oxidative stress cell model by ΔΨm.
Group	JC-1 aggregate	JC-1 monomer	Merge
Control
Aβ1-42
Evaluation of the antioxidative activities of the five anthraquinones on ΔΨm.
Rhein
Group	JC-1 aggregate	JC-1 monomer	Merge
Control
Aβ1-42
Aβ1-42 + 1 μM Rhein
Aβ1-42 + 5 μM Rhein
Aβ1-42 + 10 μM Rhein
Emodin
Group	JC-1 aggregate	JC-1 monomer	Merge
Control
Aβ1-42
Aβ1-42 + 1 μM Emodin
Aβ1-42 + 5 μM Emodin
Aβ1-42 + 10 μM Emodin
Aloe-emodin
Group	JC-1 aggregate	JC-1 monomer	Merge
Control
Aβ1-42
Aβ1-42 + 1 μM Aloe-emodin
Aβ1-42 + 5 μM Aloe-emodin
Aβ1-42 + 10 μM Aloe-emodin
Chrysophanol
Group	JC-1 aggregate	JC-1 monomer	Merge
Control
Aβ1-42
Aβ1-42 + 1 μM Chrysophanol
Aβ1-42 + 5 μM Chrysophanol
Aβ1-42 + 10 μM Chrysophanol
Physcion
Group	JC-1 aggregate	JC-1 monomer	Merge
Control
Aβ1-42
Aβ1-42 + 1 μM Physcion
Aβ1-42 + 5 μM Physcion
Aβ1-42 + 10 μM Physcion

## Sheet: Neuronal apoptosis
Evaluation of the effect of rhein on neuronal apoptosis.
Group	PI	Annexin-FITC	Merge
Control
Aβ1-42
Aβ1-42 + 1 μM Rhein
Aβ1-42 + 5 μM Rhein
Aβ1-42 + 10 μM Rhein

## Sheet: CytOx and  SOD activities
Evaluation of the effect of rhein on CytOx and SOD activities.
Group	CytOx activity (U/mg protein)			SOD activity (U/mg protein)
	1	2	3	1	2	3
Control	107.313	110.155	104.832	20.199	23.8204	21.7854
Aβ1-42	64.3833	70.2014	65.1845	8.28568	7.55371	6.17314
Aβ1-42 + 1 μM Rhein	64.2327	72.8947	65.4472	8.75357	6.01728	7.92447
Aβ1-42 + 5 μM Rhein	86.0652	82.2376	86.8046	9.10544	11.1227	11.0414
Aβ1-42 + 10 μM Rhein	95.4192	95.3642	88.4543	15.3701	16.6503	18.3708

[truncated: 1 more sheets: Western blot images]
